# Supplementary material for: Response of Lactiplantibacillus plantarum NMGL2 to Combinational Cold and Acid Stresses during Storage of Fermented Milk as Analyzed by Data-Independent Acquisition Proteomics
Source: Foods. 2021 Jun 30;10(7):1514. doi: 10.3390/foods10071514 (PMC8305577; doi:10.3390/foods10071514)
Supplement: Supplementary file 1 [file foods-10-01514-s001.zip]

Archive with 1 entries (1 files):
- foods-1246954-supplementary.pdf
